# Supplementary material for: Pyrene-Benzimidazole Derivatives as Novel Blue Emitters for OLEDs
Source: Molecules. 2021 Oct 28;26(21):6523. doi: 10.3390/molecules26216523 (PMC8588490; doi:10.3390/molecules26216523)
Supplement: Supplementary file 1 [file molecules-26-06523-s001.zip]

Archive with 1 entries (1 files):
- molecules-1409078-supplementary.pdf
